# Supplementary material for: Nutritional Supplements for Muscle Hypertrophy: Mechanisms and Morphology—Focused Evidence
Source: Nutrients. 2025 Nov 18;17(22):3603. doi: 10.3390/nu17223603 (PMC12655760; doi:10.3390/nu17223603)
Supplement: Supplementary file 1 [file nutrients-17-03603-s001.zip]

Archive with 1 entries (1 files):
- nutrients-3925459-supplementary.pdf
